# Supplementary material for: Ontogenetic thermal and metabolic patterns guide physiologically informed, size-based fishery management
Source: Conserv Physiol. 2026 Apr 22;14(1):coag026. doi: 10.1093/conphys/coag026 (PMC13102501; doi:10.1093/conphys/coag026)
Supplement: Web_Material_coag026 [file web_material_coag026.zip]

Archive with 1 entries (1 files):
- Supplementary_Material_20260107 (1).pdf
